# Supplementary material for: Comparing the Informative Value of 2-Minute Segments of the 6-Minute Walk Test: Insights into a Prospective Study on Parkinson’s Disease
Source: Sensors (Basel). 2025 Nov 20;25(22):7076. doi: 10.3390/s25227076 (PMC12656093; doi:10.3390/s25227076)
Supplement: Supplementary file 1 [file sensors-25-07076-s001.zip]

Archive with 1 entries (1 files):
- sensors-3919514-supplementary.pdf
